# Supplementary material for: Comparative analysis of grape berry microbiota uncovers sour rot associates from a Maryland vineyard
Source: PLoS One. 2025 Feb 6;20(2):e0314397. doi: 10.1371/journal.pone.0314397 (PMC11801560; doi:10.1371/journal.pone.0314397)
Supplement: S1 Table — The first set of gene pairs were tested for healthy berries only while the second pair included tests for samples from healthy and infected berries. (XLSX) [file pone.0314397.s001.xlsx]

## Sheet: S1 Table
	Variety	Gene	Diversity Index
			Evenness	Shannon	Faith PD	Observed OTUs
	Tolerant	ITS	W=.763; p=.004	W=.776; p=.005	W=.914; p=.241	W=.915; p=.247
		16S	W=.890; p=.139	W=.905; p=.215	W=.937; p=.489	W=.928; p=.392
	Susceptible	ITS	W=.912; p=.293	W=.965; p=.843	W=.950; p=.673	W=.726; p=.002
		16S	W=.746; p=.003	W=.781; p=.008	W=.928; p=.432	W=.871; p=.102
	Tole./Susc.	ITS	W=.917; p=.017	W=.966; p=.388	W=.917; p=.017	W=.904; p=.008
		16S	W=.849; p=.000	W=.952; p=.167	W=.975; p=.645	W=.951; p=.151
	Tole. = Tolerant variety (Cabernet Franc), Susc. = Susceptible variety (including Vidal Blanc and Merlot)
