# Supplementary material for: Comparative analysis of grape berry microbiota uncovers sour rot associates from a Maryland vineyard
Source: PLoS One. 2025 Feb 6;20(2):e0314397. doi: 10.1371/journal.pone.0314397 (PMC11801560; doi:10.1371/journal.pone.0314397)
Supplement: S2 Table — Experiment 1 represents sequence reads for insecticide and netting treatments on tolerant and susceptible varieties, while experiment 2 corresponds to reads from healthy and infected berries (infected berries are denoted by gsrXX). Experiment 2 included samples from three varieties, mainly Cabernet Franc, Vidal Blanc, and Merlot. (XLSX) [file pone.0314397.s002.xlsx]

## Sheet: S2 Table
	Experiment1				Experiment2
	Sample	16s	ITS		Sample	16s	ITS	Sample	16s	ITS
	cbT31	24715	217614		cBT31	1999	127925	mbT33	4379	59825
	cBt31	14769	68557		cbt33	1360	60627	vbT31	25442	75669
	cbt31	9986	8524		gsr01	12138	948000	vbt31	6446	20307
	cBT31	1996	127682		gsr02	241816	1004045	vBt31	5022	30033
	cbT32	43317	308054		gsr03	6303	84921	vbT32	1369	2824
	cBT32	9172	18307		gsr04	36533	365294	vBT32	977	3844
	cBt32	8648	210986		gsr05	10380	319971	vbt32	136	3002
	cbt32	7422	16299		gsr06	51373	824899	vBt33	8409	7096
	cbT33	15033	74853		gsr07	4128	822695	vbT33	5170	2206
	cBT33	10983	27334		gsr08	139091	485949	vbt33	32	254332
	cBt33	9867	173306		gsr09	20363	241919
	cbt33	1367	60247		gsr10	86553	1086017
	vbT31	25433	75645		gsr11	11072	52339
	vBT31	12674	421		gsr12	14190	89780
	vbt31	6450	20305		gsr13	12688	965894
	vBt31	5025	29984		gsr14	7747	1424598
	vBt32	5953	5286		gsr15	4695	64605
	vbT32	1369	2679		gsr16	270334	1037777
	vBT32	969	3825		gsr17	32336	293045
	vbt32	136	2738		mbt31	9369	343107
	vBT33	33948	52692		mbT31	4066	24249
	vBt33	8398	7348		mbt32	47927	103893
	vbT33	5169	2225		mbT32	5539	16668
	vbt33	32	255183		mbt33	7046	25054
