# Supplementary material for: Comparative analysis of grape berry microbiota uncovers sour rot associates from a Maryland vineyard
Source: PLoS One. 2025 Feb 6;20(2):e0314397. doi: 10.1371/journal.pone.0314397 (PMC11801560; doi:10.1371/journal.pone.0314397)
Supplement: S3 Table — (XLSX) [file pone.0314397.s003.xlsx]

## Sheet: S3 Table
	Gene	Variety	Factor	DF	SS	R2	F	p
	16s	Tolerant	Insecticide	1	0.097	0.053	0.509	0.831
			Residual	9	1.924	0.947
			Total	10	1.821	1
			Netting	1	0.237	0.13	1.347	0.219
			Residual	9	1.584	0.87
			Total	10	1.821	1
		Susceptible	Insecticide	1	0.278	0.184	1.806	0.103
			Residual	8	1.231	0.816
			Total	9	1.509	1
			Netting	1	0.149	0.099	0.877	0.542
			Residual	8	1.359	0.901
			Total	9	1.509	1
	ITS	Tolerant	Insecticide	1	0.125	0.068	0.727	0.776
			Residual	10	1.721	0.932
			Total	11	1.846	1
			Netting	1	0.193	0.105	1.169	0.245
			Residual	10	1.653	0.895
			Total	11	1.846	1
		Susceptible	Insecticide	1	0.301	0.104	0.933	0.585
			Residual	8	2.577	0.896
			Total	9	2.878	1
			Netting	1	0.281	0.098	0.867	0.743
			Residual	8	2.597	0.902
			Total	9	2.878	1
	DF = degrees of freedom, SS = sum of squares
