# Supplementary material for: Comparative analysis of grape berry microbiota uncovers sour rot associates from a Maryland vineyard
Source: PLoS One. 2025 Feb 6;20(2):e0314397. doi: 10.1371/journal.pone.0314397 (PMC11801560; doi:10.1371/journal.pone.0314397)
Supplement: S4 Table — Gray color indicates the presence of OTUs in different berry types. (XLSX) [file pone.0314397.s004.xlsx]

## Sheet: S4 Table
	Genus	OTU	Healthy	Infected
	Bacteria
	Acetobacter	otu36
	Actinomycetospora	otu635
	Calditerricola	otu58
	Corynebacterium	otu121
	Gilliamella	otu447
	Gluconobacter	otu93
	Kineococcus	otu174
	Komagataeibacter	otu13
	Lacticaseibacillus	otu469
	Neorhizobium	otu477
	Patulibacter	otu175
	Ramlibacter	otu187
	Stenotrophomonas	otu188
	Tatumella	otu229
	Thermoanaerobacter	otu5
	Wolbachia	otu98
	Fungi
	Aureobasidium	otu1055
	Candida	otu4
	Dissoconium	otu385
	Leptobacillium	otu120
	Mycocalicium	otu180
	Periconia	otu260
	Ramularia	otu154
	Saccharomycopsis	otu48
	Starmerella	otu350
	Unclassified Fungi	otu116
	Unclassified Helotiales	otu43
	Wallemia	otu1066
